# Supplementary material for: An Evaluation of the Safety, Immunogenicity, and Protective Efficacy of a Combined Diphtheria–Tetanus–Acellular Pertussis, Haemophilus influenzae Type b, and ACYW135 Meningococcal Conjugate Vaccine in Murine and Rat Models
Source: Vaccines (Basel). 2025 Jul 3;13(7):724. doi: 10.3390/vaccines13070724 (PMC12299065; doi:10.3390/vaccines13070724)
Supplement: Supplementary file 1 [file vaccines-13-00724-s001.zip]

Archive with 1 entries (1 files):
- vaccines-3692406-supplementary.pdf
